# Supplementary material for: The efficacy and safety of perioperative glucocorticoid for total knee arthroplasty: a systematic review and meta-analysis
Source: BMC Anesthesiol. 2024 Apr 15;24:144. doi: 10.1186/s12871-024-02530-9 (PMC11017604; doi:10.1186/s12871-024-02530-9)
Supplement: Supplementary file 1 — Supplementary Material 1. [file 12871_2024_2530_MOESM1_ESM.zip]

Archive with 46 entries (45 files):
- Supplementary figures/
- __MACOSX/._Supplementary figures
- Supplementary figures/Supplementary figure 16-2.pdf
- __MACOSX/Supplementary figures/._Supplementary figure 16-2.pdf
- Supplementary figures/Supplementary figure 19.pdf
- __MACOSX/Supplementary figures/._Supplementary figure 19.pdf
- Supplementary figures/.DS_Store
- __MACOSX/Supplementary figures/._.DS_Store
- Supplementary figures/Supplementary figure 18.pdf
- __MACOSX/Supplementary figures/._Supplementary figure 18.pdf
- Supplementary figures/Supplementary figure 16-1.pdf
- __MACOSX/Supplementary figures/._Supplementary figure 16-1.pdf
- Supplementary figures/Supplementary figure 8.pdf
- __MACOSX/Supplementary figures/._Supplementary figure 8.pdf
- Supplementary figures/Supplementary figure 9.pdf
- __MACOSX/Supplementary figures/._Supplementary figure 9.pdf
- Supplementary figures/Supplementary figure 4.pdf
- __MACOSX/Supplementary figures/._Supplementary figure 4.pdf
- Supplementary figures/Supplementary figure 5.pdf
- __MACOSX/Supplementary figures/._Supplementary figure 5.pdf
- Supplementary figures/Supplementary figure 7.pdf
- __MACOSX/Supplementary figures/._Supplementary figure 7.pdf
- Supplementary figures/Supplementary figure 6.pdf
- __MACOSX/Supplementary figures/._Supplementary figure 6.pdf
- Supplementary figures/SUPPLEMENTARY FIGURES LEGENDS.docx
- __MACOSX/Supplementary figures/._SUPPLEMENTARY FIGURES LEGENDS.docx
- Supplementary figures/Supplementary figure 2.pdf
- __MACOSX/Supplementary figures/._Supplementary figure 2.pdf
- Supplementary figures/Supplementary figure 3.pdf
- __MACOSX/Supplementary figures/._Supplementary figure 3.pdf
- Supplementary figures/Supplementary figure 1.pdf
- __MACOSX/Supplementary figures/._Supplementary figure 1.pdf
- Supplementary figures/Supplementary figure 17.pdf
- __MACOSX/Supplementary figures/._Supplementary figure 17.pdf
- Supplementary figures/Supplementary figure 15.pdf
- __MACOSX/Supplementary figures/._Supplementary figure 15.pdf
- Supplementary figures/Supplementary figure 14.pdf
- __MACOSX/Supplementary figures/._Supplementary figure 14.pdf
- Supplementary figures/Supplementary figure 10.pdf
- __MACOSX/Supplementary figures/._Supplementary figure 10.pdf
- Supplementary figures/Supplementary figure 11.pdf
- __MACOSX/Supplementary figures/._Supplementary figure 11.pdf
- Supplementary figures/Supplementary figure 13.pdf
- __MACOSX/Supplementary figures/._Supplementary figure 13.pdf
- Supplementary figures/Supplementary figure 12.pdf
- __MACOSX/Supplementary figures/._Supplementary figure 12.pdf
